# Supplementary material for: A Realist Evaluation of Team Interventions in Acute Hospital Contexts—Use of Two Case Studies to Test Initial Programme Theories
Source: Int J Environ Res Public Health. 2021 Aug 14;18(16):8604. doi: 10.3390/ijerph18168604 (PMC8393900; doi:10.3390/ijerph18168604)
Supplement: Supplementary file 1 [file ijerph-18-08604-s001.zip]

Archive with 1 entries (1 files):
- ijerph-1290688-supplementary.pdf
